# Supplementary material for: A gene associated with social immunity in the burying beetle Nicrophorus vespilloides
Source: Proc Biol Sci. 2016 Jan 27;283(1823):20152733. doi: 10.1098/rspb.2015.2733 (PMC4795035; doi:10.1098/rspb.2015.2733)
Supplement: Supplementary Table 1 [file rspb20152733supp1.csv]

gene_name	log2FC	Mean_log2CPM	PValue_differential_expression	FDR_differential_expression	Domain_Hit.type	PSSM.ID	Domain_Short.name	flybase_gene_id	flybasename_gene
TR14516|c0_g1	-12.45415499	6.186500176	1.99E-28	6.91E-25	multi-dom	273270	Melibiose_carrier_protein	FBgn0036316	CG10960
TR14516|c0_g1	-12.45415499	6.186500176	1.99E-28	6.91E-25	multi-dom	254360	MFS_1	FBgn0036316	CG10960
TR14516|c0_g1	-12.45415499	6.186500176	1.99E-28	6.91E-25	multi-dom	249572	Sugar_tr	FBgn0036316	CG10960
TR14516|c0_g1	-12.45415499	6.186500176	1.99E-28	6.91E-25	superfamily	276313	MFS superfamily	FBgn0036316	CG10960
TR14516|c0_g1	-12.45415499	6.186500176	1.99E-28	6.91E-25	multi-dom	273328	organic_anion_transporter	FBgn0036316	CG10960
TR14516|c0_g1	-12.45415499	6.186500176	1.99E-28	6.91E-25	multi-dom	249572	Sugar_tr	FBgn0036316	CG10960
TR14516|c0_g1	-12.45415499	6.186500176	1.99E-28	6.91E-25	multi-dom	182225	xylE	FBgn0036316	CG10960
TR14516|c0_g1	-12.45415499	6.186500176	1.99E-28	6.91E-25	multi-dom	273327	transport_protein	FBgn0036316	CG10960
TR14516|c0_g1	-12.45415499	6.186500176	1.99E-28	6.91E-25	multi-dom	273327	transport_protein	FBgn0036316	CG10960
TR14516|c0_g1	-12.45415499	6.186500176	1.99E-28	6.91E-25	multi-dom	273317	Membrane_transporter	FBgn0036316	CG10960
TR14516|c0_g1	-12.45415499	6.186500176	1.99E-28	6.91E-25	superfamily	276313	MFS superfamily	FBgn0036316	CG10960
TR14516|c0_g1	-12.45415499	6.186500176	1.99E-28	6.91E-25	non-specific	119392	MFS	FBgn0036316	CG10960
TR14516|c0_g1	-12.45415499	6.186500176	1.99E-28	6.91E-25	multi-dom	273327	transport_protein	FBgn0036316	CG10960
TR14516|c0_g1	-12.45415499	6.186500176	1.99E-28	6.91E-25	multi-dom	273326	Probable_glucarate_transporter	FBgn0036316	CG10960
TR14516|c0_g1	-12.45415499	6.186500176	1.99E-28	6.91E-25	multi-dom	236927	PRK11551	FBgn0036316	CG10960
TR14516|c0_g1	-12.45415499	6.186500176	1.99E-28	6.91E-25	multi-dom	130366	synaptic_vesicle_protein_2C	FBgn0036316	CG10960
TR14516|c0_g1	-12.45415499	6.186500176	1.99E-28	6.91E-25	non-specific	273318	Chromaffin_granule_amine_transporter	FBgn0036316	CG10960
TR14516|c0_g1	-12.45415499	6.186500176	1.99E-28	6.91E-25	multi-dom	273328	organic_anion_transporter	FBgn0036316	CG10960
TR14516|c0_g1	-12.45415499	6.186500176	1.99E-28	6.91E-25	multi-dom	182225	xylE	FBgn0036316	CG10960
TR14516|c0_g1	-12.45415499	6.186500176	1.99E-28	6.91E-25	multi-dom	129965	Inorganic_phosphate_transporter_PHO84	FBgn0036316	CG10960
TR14516|c0_g1	-12.45415499	6.186500176	1.99E-28	6.91E-25	multi-dom	257676	MFS_2	FBgn0036316	CG10960
TR14516|c0_g1	-12.45415499	6.186500176	1.99E-28	6.91E-25	multi-dom	185300	PRK15402	FBgn0036316	CG10960
TR14516|c0_g1	-12.45415499	6.186500176	1.99E-28	6.91E-25	multi-dom	273325	Monocarboxylate_transporter_2	FBgn0036316	CG10960
TR14516|c0_g1	-12.45415499	6.186500176	1.99E-28	6.91E-25	multi-dom	130366	synaptic_vesicle_protein_2C	FBgn0036316	CG10960
TR14516|c0_g1	-12.45415499	6.186500176	1.99E-28	6.91E-25	multi-dom	129965	Inorganic_phosphate_transporter_PHO84	FBgn0036316	CG10960
TR14516|c0_g1	-12.45415499	6.186500176	1.99E-28	6.91E-25	multi-dom	273328	organic_anion_transporter	FBgn0036316	CG10960
TR14516|c0_g1	-12.45415499	6.186500176	1.99E-28	6.91E-25	non-specific	273318	Chromaffin_granule_amine_transporter	FBgn0036316	CG10960
TR14516|c0_g1	-12.45415499	6.186500176	1.99E-28	6.91E-25	multi-dom	273317	Membrane_transporter	FBgn0036316	CG10960
TR14516|c0_g1	-12.45415499	6.186500176	1.99E-28	6.91E-25	non-specific	119392	MFS	FBgn0036316	CG10960
TR14516|c0_g1	-12.45415499	6.186500176	1.99E-28	6.91E-25	multi-dom	179668	PRK03893	FBgn0036316	CG10960
TR14516|c0_g1	-12.45415499	6.186500176	1.99E-28	6.91E-25	multi-dom	273317	Membrane_transporter	FBgn0036316	CG10960
TR14516|c0_g1	-12.45415499	6.186500176	1.99E-28	6.91E-25	superfamily	276313	MFS superfamily	FBgn0036316	CG10960
TR14516|c0_g1	-12.45415499	6.186500176	1.99E-28	6.91E-25	multi-dom	273322	Nitrate/nitrite_transporter_NarK	FBgn0036316	CG10960
TR14516|c0_g1	-12.45415499	6.186500176	1.99E-28	6.91E-25	multi-dom	182225	xylE	FBgn0036316	CG10960
TR14516|c0_g1	-12.45415499	6.186500176	1.99E-28	6.91E-25	multi-dom	249572	Sugar_tr	FBgn0036316	CG10960
TR14516|c0_g1	-12.45415499	6.186500176	1.99E-28	6.91E-25	multi-dom	129965	Inorganic_phosphate_transporter_PHO84	FBgn0036316	CG10960
TR14516|c0_g1	-12.45415499	6.186500176	1.99E-28	6.91E-25	multi-dom	225371	AraJ	FBgn0036316	CG10960
TR14516|c0_g1	-12.45415499	6.186500176	1.99E-28	6.91E-25	multi-dom	179668	PRK03893	FBgn0036316	CG10960
TR14516|c0_g1	-12.45415499	6.186500176	1.99E-28	6.91E-25	specific	119392	MFS	FBgn0036316	CG10960
TR14516|c0_g1	-12.45415499	6.186500176	1.99E-28	6.91E-25	specific	119392	MFS	FBgn0036316	CG10960
TR14516|c0_g1	-12.45415499	6.186500176	1.99E-28	6.91E-25	multi-dom	225133	NarK	FBgn0036316	CG10960
TR14516|c0_g1	-12.45415499	6.186500176	1.99E-28	6.91E-25	multi-dom	275086	oxalate:formate_antiport_protein	FBgn0036316	CG10960
TR14516|c0_g1	-12.45415499	6.186500176	1.99E-28	6.91E-25	multi-dom	254360	MFS_1	FBgn0036316	CG10960
TR14516|c0_g1	-12.45415499	6.186500176	1.99E-28	6.91E-25	specific	119392	MFS	FBgn0036316	CG10960
TR13694|c1_g1	-8.755981784	8.625454572	1.06E-21	6.56E-19	non-specific	197624	KAZAL	FBgn0052354	CG32354
TR13694|c1_g1	-8.755981784	8.625454572	1.06E-21	6.56E-19	specific	238052	KAZAL_FS	FBgn0052354	CG32354
TR13694|c1_g1	-8.755981784	8.625454572	1.06E-21	6.56E-19	non-specific	249542	Kazal_1	FBgn0052354	CG32354
TR13694|c1_g1	-8.755981784	8.625454572	1.06E-21	6.56E-19	superfamily	260188	KAZAL_FS superfamily	FBgn0052354	CG32354
TR13694|c1_g1	-8.755981784	8.625454572	1.06E-21	6.56E-19	non-specific	197624	KAZAL	FBgn0052354	CG32354
TR13694|c1_g1	-8.755981784	8.625454572	1.06E-21	6.56E-19	superfamily	260188	KAZAL_FS superfamily	FBgn0052354	CG32354
TR13694|c1_g1	-8.755981784	8.625454572	1.06E-21	6.56E-19	non-specific	197624	KAZAL	FBgn0052354	CG32354
TR13694|c1_g1	-8.755981784	8.625454572	1.06E-21	6.56E-19	non-specific	238648	KAZAL_PSTI	FBgn0052354	CG32354
TR13694|c1_g1	-8.755981784	8.625454572	1.06E-21	6.56E-19	non-specific	238052	KAZAL_FS	FBgn0052354	CG32354
TR13694|c1_g1	-8.755981784	8.625454572	1.06E-21	6.56E-19	non-specific	238648	KAZAL_PSTI	FBgn0052354	CG32354
TR13694|c1_g1	-8.755981784	8.625454572	1.06E-21	6.56E-19	non-specific	249542	Kazal_1	FBgn0052354	CG32354
TR13694|c1_g1	-8.755981784	8.625454572	1.06E-21	6.56E-19	non-specific	238648	KAZAL_PSTI	FBgn0052354	CG32354
TR13694|c1_g1	-8.755981784	8.625454572	1.06E-21	6.56E-19	superfamily	260188	KAZAL_FS superfamily	FBgn0052354	CG32354
TR13694|c1_g1	-8.755981784	8.625454572	1.06E-21	6.56E-19	non-specific	254329	Kazal_2	FBgn0052354	CG32354
TR13694|c1_g1	-8.755981784	8.625454572	1.06E-21	6.56E-19	non-specific	238648	KAZAL_PSTI	FBgn0052354	CG32354
TR13694|c1_g1	-8.755981784	8.625454572	1.06E-21	6.56E-19	superfamily	260188	KAZAL_FS superfamily	FBgn0052354	CG32354
TR13694|c1_g1	-8.755981784	8.625454572	1.06E-21	6.56E-19	non-specific	254329	Kazal_2	FBgn0052354	CG32354
TR13694|c1_g1	-8.755981784	8.625454572	1.06E-21	6.56E-19	specific	197624	KAZAL	FBgn0052354	CG32354
TR14139|c0_g1	-8.566521086	7.301869249	6.58E-21	3.27E-18	non-specific	197624	KAZAL	FBgn0052354	CG32354
TR13694|c1_g1	-8.755981784	8.625454572	1.06E-21	6.56E-19	non-specific	197624	KAZAL	FBgn0052354	CG32354
TR14139|c0_g1	-8.566521086	7.301869249	6.58E-21	3.27E-18	non-specific	254329	Kazal_2	FBgn0052354	CG32354
TR13694|c1_g1	-8.755981784	8.625454572	1.06E-21	6.56E-19	non-specific	254329	Kazal_2	FBgn0052354	CG32354
TR13694|c1_g1	-8.755981784	8.625454572	1.06E-21	6.56E-19	non-specific	197624	KAZAL	FBgn0052354	CG32354
TR13694|c1_g1	-8.755981784	8.625454572	1.06E-21	6.56E-19	non-specific	254329	Kazal_2	FBgn0052354	CG32354
TR13694|c1_g1	-8.755981784	8.625454572	1.06E-21	6.56E-19	non-specific	254329	Kazal_2	FBgn0052354	CG32354
TR13694|c1_g1	-8.755981784	8.625454572	1.06E-21	6.56E-19	non-specific	238648	KAZAL_PSTI	FBgn0052354	CG32354
TR13694|c1_g1	-8.755981784	8.625454572	1.06E-21	6.56E-19	non-specific	197624	KAZAL	FBgn0052354	CG32354
TR13694|c1_g1	-8.755981784	8.625454572	1.06E-21	6.56E-19	specific	238052	KAZAL_FS	FBgn0052354	CG32354
TR14139|c0_g1	-8.566521086	7.301869249	6.58E-21	3.27E-18	specific	238052	KAZAL_FS	FBgn0052354	CG32354
TR13694|c1_g1	-8.755981784	8.625454572	1.06E-21	6.56E-19	non-specific	254329	Kazal_2	FBgn0052354	CG32354
TR14139|c0_g1	-8.566521086	7.301869249	6.58E-21	3.27E-18	specific	238052	KAZAL_FS	FBgn0052354	CG32354
TR13694|c1_g1	-8.755981784	8.625454572	1.06E-21	6.56E-19	specific	238052	KAZAL_FS	FBgn0052354	CG32354
TR14139|c0_g1	-8.566521086	7.301869249	6.58E-21	3.27E-18	non-specific	238648	KAZAL_PSTI	FBgn0052354	CG32354
TR13694|c1_g1	-8.755981784	8.625454572	1.06E-21	6.56E-19	non-specific	238648	KAZAL_PSTI	FBgn0052354	CG32354
TR14139|c0_g1	-8.566521086	7.301869249	6.58E-21	3.27E-18	specific	238052	KAZAL_FS	FBgn0052354	CG32354
TR13694|c1_g1	-8.755981784	8.625454572	1.06E-21	6.56E-19	non-specific	249542	Kazal_1	FBgn0052354	CG32354
TR13694|c1_g1	-8.755981784	8.625454572	1.06E-21	6.56E-19	non-specific	238052	KAZAL_FS	FBgn0052354	CG32354
TR13694|c1_g1	-8.755981784	8.625454572	1.06E-21	6.56E-19	non-specific	249542	Kazal_1	FBgn0052354	CG32354
TR14139|c0_g1	-8.566521086	7.301869249	6.58E-21	3.27E-18	superfamily	260188	KAZAL_FS superfamily	FBgn0052354	CG32354
TR14139|c0_g1	-8.566521086	7.301869249	6.58E-21	3.27E-18	non-specific	249542	Kazal_1	FBgn0052354	CG32354
TR14139|c0_g1	-8.566521086	7.301869249	6.58E-21	3.27E-18	superfamily	260188	KAZAL_FS superfamily	FBgn0052354	CG32354
TR14139|c0_g1	-8.566521086	7.301869249	6.58E-21	3.27E-18	non-specific	197624	KAZAL	FBgn0052354	CG32354
TR14139|c0_g1	-8.566521086	7.301869249	6.58E-21	3.27E-18	non-specific	197624	KAZAL	FBgn0052354	CG32354
TR13694|c1_g1	-8.755981784	8.625454572	1.06E-21	6.56E-19	non-specific	249542	Kazal_1	FBgn0052354	CG32354
TR13694|c1_g1	-8.755981784	8.625454572	1.06E-21	6.56E-19	non-specific	238648	KAZAL_PSTI	FBgn0052354	CG32354
TR13694|c1_g1	-8.755981784	8.625454572	1.06E-21	6.56E-19	superfamily	260188	KAZAL_FS superfamily	FBgn0052354	CG32354
TR14139|c0_g1	-8.566521086	7.301869249	6.58E-21	3.27E-18	non-specific	249542	Kazal_1	FBgn0052354	CG32354
TR13694|c1_g1	-8.755981784	8.625454572	1.06E-21	6.56E-19	specific	238052	KAZAL_FS	FBgn0052354	CG32354
TR13694|c1_g1	-8.755981784	8.625454572	1.06E-21	6.56E-19	specific	238052	KAZAL_FS	FBgn0052354	CG32354
TR13694|c1_g1	-8.755981784	8.625454572	1.06E-21	6.56E-19	non-specific	249542	Kazal_1	FBgn0052354	CG32354
TR13694|c1_g1	-8.755981784	8.625454572	1.06E-21	6.56E-19	non-specific	254329	Kazal_2	FBgn0052354	CG32354
TR13694|c1_g1	-8.755981784	8.625454572	1.06E-21	6.56E-19	non-specific	238052	KAZAL_FS	FBgn0052354	CG32354
TR14139|c0_g1	-8.566521086	7.301869249	6.58E-21	3.27E-18	non-specific	197624	KAZAL	FBgn0052354	CG32354
TR14139|c0_g1	-8.566521086	7.301869249	6.58E-21	3.27E-18	non-specific	254329	Kazal_2	FBgn0052354	CG32354
TR13694|c1_g1	-8.755981784	8.625454572	1.06E-21	6.56E-19	specific	197624	KAZAL	FBgn0052354	CG32354
TR13694|c1_g1	-8.755981784	8.625454572	1.06E-21	6.56E-19	superfamily	260188	KAZAL_FS superfamily	FBgn0052354	CG32354
TR13694|c1_g1	-8.755981784	8.625454572	1.06E-21	6.56E-19	superfamily	260188	KAZAL_FS superfamily	FBgn0052354	CG32354
TR14139|c0_g1	-8.566521086	7.301869249	6.58E-21	3.27E-18	superfamily	260188	KAZAL_FS superfamily	FBgn0052354	CG32354
TR14139|c0_g1	-8.566521086	7.301869249	6.58E-21	3.27E-18	non-specific	238648	KAZAL_PSTI	FBgn0052354	CG32354
TR13694|c1_g1	-8.755981784	8.625454572	1.06E-21	6.56E-19	non-specific	254329	Kazal_2	FBgn0052354	CG32354
TR13694|c1_g1	-8.755981784	8.625454572	1.06E-21	6.56E-19	superfamily	260188	KAZAL_FS superfamily	FBgn0052354	CG32354
TR14139|c0_g1	-8.566521086	7.301869249	6.58E-21	3.27E-18	superfamily	260188	KAZAL_FS superfamily	FBgn0052354	CG32354
TR13694|c1_g1	-8.755981784	8.625454572	1.06E-21	6.56E-19	non-specific	238648	KAZAL_PSTI	FBgn0052354	CG32354
TR13694|c1_g1	-8.755981784	8.625454572	1.06E-21	6.56E-19	specific	249542	Kazal_1	FBgn0052354	CG32354
TR7509|c0_g1	8.622212495	8.216494809	4.54E-21	2.41E-18	NA	NA	NA	FBgn0250815	Jon65Aiv
TR11322|c0_g1	-11.68672468	3.989025016	7.15E-22	4.63E-19	non-specific	226119	COG3591	FBgn0051954	CG31954
TR11322|c0_g1	-11.68672468	3.989025016	7.15E-22	4.63E-19	multi-dom	227927	COG5640	FBgn0051954	CG31954
TR11322|c0_g1	-11.68672468	3.989025016	7.15E-22	4.63E-19	multi-dom	214473	Tryp_SPc	FBgn0051954	CG31954
TR11322|c0_g1	-11.68672468	3.989025016	7.15E-22	4.63E-19	specific	238113	Tryp_SPc	FBgn0051954	CG31954
TR11322|c0_g1	-11.68672468	3.989025016	7.15E-22	4.63E-19	superfamily	276359	Tryp_SPc superfamily	FBgn0051954	CG31954
TR11322|c0_g1	-11.68672468	3.989025016	7.15E-22	4.63E-19	superfamily	276359	Tryp_SPc superfamily	FBgn0051954	CG31954
TR11322|c0_g1	-11.68672468	3.989025016	7.15E-22	4.63E-19	multi-dom	214473	Tryp_SPc	FBgn0051954	CG31954
TR11322|c0_g1	-11.68672468	3.989025016	7.15E-22	4.63E-19	multi-dom	214473	Tryp_SPc	FBgn0051954	CG31954
TR11322|c0_g1	-11.68672468	3.989025016	7.15E-22	4.63E-19	specific	238113	Tryp_SPc	FBgn0051954	CG31954
TR11322|c0_g1	-11.68672468	3.989025016	7.15E-22	4.63E-19	multi-dom	249578	Trypsin	FBgn0051954	CG31954
TR11322|c0_g1	-11.68672468	3.989025016	7.15E-22	4.63E-19	non-specific	238113	Tryp_SPc	FBgn0051954	CG31954
TR11322|c0_g1	-11.68672468	3.989025016	7.15E-22	4.63E-19	multi-dom	227927	COG5640	FBgn0051954	CG31954
TR11322|c0_g1	-11.68672468	3.989025016	7.15E-22	4.63E-19	multi-dom	249578	Trypsin	FBgn0051954	CG31954
TR11322|c0_g1	-11.68672468	3.989025016	7.15E-22	4.63E-19	multi-dom	249578	Trypsin	FBgn0051954	CG31954
TR11322|c0_g1	-11.68672468	3.989025016	7.15E-22	4.63E-19	superfamily	276359	Tryp_SPc superfamily	FBgn0051954	CG31954
TR14472|c0_g1	-9.244220407	5.561261439	6.43E-22	4.32E-19	multi-dom	274360	Putative_diacyglycerol_O-acyltransferase_Mb3115	FBgn0032839	CG10659
TR14472|c0_g1	-9.244220407	5.561261439	6.43E-22	4.32E-19	multi-dom	274360	Putative_diacyglycerol_O-acyltransferase_Mb3115	FBgn0032839	CG10659
TR14472|c0_g1	-9.244220407	5.561261439	6.43E-22	4.32E-19	multi-dom	274360	Putative_diacyglycerol_O-acyltransferase_Mb3115	FBgn0032839	CG10659
TR13397|c1_g1	-11.39048498	11.41036492	1.31E-29	1.64E-25	multi-dom	227927	COG5640	FBgn0038485	CG5255
TR13397|c1_g1	-11.39048498	11.41036492	1.31E-29	1.64E-25	specific	238113	Tryp_SPc	FBgn0038485	CG5255
TR13397|c1_g1	-11.39048498	11.41036492	1.31E-29	1.64E-25	non-specific	257693	Trypsin_2	FBgn0038485	CG5255
TR9506|c0_g1	-11.20851534	11.05648242	4.79E-29	2.62E-25	NA	NA	NA	FBgn0038485	CG5255
TR13397|c1_g1	-11.39048498	11.41036492	1.31E-29	1.64E-25	multi-dom	214473	Tryp_SPc	FBgn0038485	CG5255
TR13397|c1_g1	-11.39048498	11.41036492	1.31E-29	1.64E-25	multi-dom	249578	Trypsin	FBgn0038485	CG5255
TR13397|c1_g1	-11.39048498	11.41036492	1.31E-29	1.64E-25	superfamily	276359	Tryp_SPc superfamily	FBgn0038485	CG5255
TR9845|c0_g1	-9.865460996	11.32648793	4.09E-25	5.43E-22	NA	NA	NA	FBgn0038595	CG7142
TR13970|c0_g1	-9.901827157	5.677943257	1.98E-23	1.90E-20	multi-dom	227563	RNA1	FBgn0004364	18w
TR13970|c0_g1	-9.901827157	5.677943257	1.98E-23	1.90E-20	non-specific	238064	LRR_RI	FBgn0004364	18w
TR13970|c0_g1	-9.901827157	5.677943257	1.98E-23	1.90E-20	multi-dom	227223	COG4886	FBgn0004364	18w
TR13970|c0_g1	-9.901827157	5.677943257	1.98E-23	1.90E-20	multi-dom	258126	LRR_8	FBgn0004364	18w
TR13970|c0_g1	-9.901827157	5.677943257	1.98E-23	1.90E-20	non-specific	238064	LRR_RI	FBgn0004364	18w
TR13970|c0_g1	-9.901827157	5.677943257	1.98E-23	1.90E-20	multi-dom	227223	COG4886	FBgn0004364	18w
TR13970|c0_g1	-9.901827157	5.677943257	1.98E-23	1.90E-20	multi-dom	178695	PLN03150	FBgn0004364	18w
TR13970|c0_g1	-9.901827157	5.677943257	1.98E-23	1.90E-20	multi-dom	178695	PLN03150	FBgn0004364	18w
TR13970|c0_g1	-9.901827157	5.677943257	1.98E-23	1.90E-20	multi-dom	178695	PLN03150	FBgn0004364	18w
TR13970|c0_g1	-9.901827157	5.677943257	1.98E-23	1.90E-20	multi-dom	258126	LRR_8	FBgn0004364	18w
TR13970|c0_g1	-9.901827157	5.677943257	1.98E-23	1.90E-20	multi-dom	258126	LRR_8	FBgn0004364	18w
TR13970|c0_g1	-9.901827157	5.677943257	1.98E-23	1.90E-20	non-specific	238064	LRR_RI	FBgn0004364	18w
TR13970|c0_g1	-9.901827157	5.677943257	1.98E-23	1.90E-20	multi-dom	185268	PRK15370	FBgn0004364	18w
TR13970|c0_g1	-9.901827157	5.677943257	1.98E-23	1.90E-20	multi-dom	258126	LRR_8	FBgn0004364	18w
TR13970|c0_g1	-9.901827157	5.677943257	1.98E-23	1.90E-20	multi-dom	258126	LRR_8	FBgn0004364	18w
TR13970|c0_g1	-9.901827157	5.677943257	1.98E-23	1.90E-20	multi-dom	258126	LRR_8	FBgn0004364	18w
TR13970|c0_g1	-9.901827157	5.677943257	1.98E-23	1.90E-20	multi-dom	258126	LRR_8	FBgn0004364	18w
TR13970|c0_g1	-9.901827157	5.677943257	1.98E-23	1.90E-20	multi-dom	178695	PLN03150	FBgn0004364	18w
TR13970|c0_g1	-9.901827157	5.677943257	1.98E-23	1.90E-20	multi-dom	258126	LRR_8	FBgn0004364	18w
TR13970|c0_g1	-9.901827157	5.677943257	1.98E-23	1.90E-20	multi-dom	258126	LRR_8	FBgn0004364	18w
TR13970|c0_g1	-9.901827157	5.677943257	1.98E-23	1.90E-20	multi-dom	178695	PLN03150	FBgn0004364	18w
TR13970|c0_g1	-9.901827157	5.677943257	1.98E-23	1.90E-20	multi-dom	227223	COG4886	FBgn0004364	18w
TR13970|c0_g1	-9.901827157	5.677943257	1.98E-23	1.90E-20	multi-dom	258126	LRR_8	FBgn0004364	18w
TR13970|c0_g1	-9.901827157	5.677943257	1.98E-23	1.90E-20	non-specific	238064	LRR_RI	FBgn0004364	18w
TR13970|c0_g1	-9.901827157	5.677943257	1.98E-23	1.90E-20	multi-dom	178695	PLN03150	FBgn0004364	18w
TR13970|c0_g1	-9.901827157	5.677943257	1.98E-23	1.90E-20	multi-dom	185268	PRK15370	FBgn0004364	18w
TR13970|c0_g1	-9.901827157	5.677943257	1.98E-23	1.90E-20	superfamily	276664	LRR_RI superfamily	FBgn0004364	18w
TR13970|c0_g1	-9.901827157	5.677943257	1.98E-23	1.90E-20	multi-dom	178695	PLN03150	FBgn0004364	18w
TR13970|c0_g1	-9.901827157	5.677943257	1.98E-23	1.90E-20	multi-dom	258126	LRR_8	FBgn0004364	18w
TR13970|c0_g1	-9.901827157	5.677943257	1.98E-23	1.90E-20	multi-dom	215061	PLN00113	FBgn0004364	18w
TR13970|c0_g1	-9.901827157	5.677943257	1.98E-23	1.90E-20	multi-dom	258126	LRR_8	FBgn0004364	18w
TR13970|c0_g1	-9.901827157	5.677943257	1.98E-23	1.90E-20	multi-dom	227223	COG4886	FBgn0004364	18w
TR11769|c2_g1	-11.21098586	8.32201705	2.49E-28	7.32E-25	non-specific	225035	CypX	FBgn0033696	Cyp6g2
TR11769|c2_g1	-11.21098586	8.32201705	2.49E-28	7.32E-25	non-specific	215371	PLN02687	FBgn0033696	Cyp6g2
TR11769|c2_g1	-11.21098586	8.32201705	2.49E-28	7.32E-25	non-specific	215600	PLN03141	FBgn0033696	Cyp6g2
TR11769|c2_g1	-11.21098586	8.32201705	2.49E-28	7.32E-25	non-specific	215276	PLN02500	FBgn0033696	Cyp6g2
TR11769|c2_g1	-11.21098586	8.32201705	2.49E-28	7.32E-25	non-specific	177826	PLN02169	FBgn0033696	Cyp6g2
TR11769|c2_g1	-11.21098586	8.32201705	2.49E-28	7.32E-25	non-specific	178524	PLN02936	FBgn0033696	Cyp6g2
TR11769|c2_g1	-11.21098586	8.32201705	2.49E-28	7.32E-25	non-specific	215086	PLN00168	FBgn0033696	Cyp6g2
TR11769|c2_g1	-11.21098586	8.32201705	2.49E-28	7.32E-25	non-specific	249556	p450	FBgn0033696	Cyp6g2
TR11769|c2_g1	-11.21098586	8.32201705	2.49E-28	7.32E-25	superfamily	276020	p450 superfamily	FBgn0033696	Cyp6g2
TR11769|c2_g1	-11.21098586	8.32201705	2.49E-28	7.32E-25	non-specific	166612	PLN02971	FBgn0033696	Cyp6g2
TR11769|c2_g1	-11.21098586	8.32201705	2.49E-28	7.32E-25	non-specific	215350	PLN02648	FBgn0033696	Cyp6g2
TR11769|c2_g1	-11.21098586	8.32201705	2.49E-28	7.32E-25	non-specific	166628	PLN02987	FBgn0033696	Cyp6g2
TR11769|c2_g1	-11.21098586	8.32201705	2.49E-28	7.32E-25	non-specific	178550	PLN02966	FBgn0033696	Cyp6g2
TR11769|c2_g1	-11.21098586	8.32201705	2.49E-28	7.32E-25	non-specific	178773	PLN03234	FBgn0033696	Cyp6g2
TR11769|c2_g1	-11.21098586	8.32201705	2.49E-28	7.32E-25	non-specific	173595	PTZ00404	FBgn0033696	Cyp6g2
TR11769|c2_g1	-11.21098586	8.32201705	2.49E-28	7.32E-25	non-specific	215164	PLN02290	FBgn0033696	Cyp6g2
TR11769|c2_g1	-11.21098586	8.32201705	2.49E-28	7.32E-25	non-specific	178592	PLN03018	FBgn0033696	Cyp6g2
TR11769|c2_g1	-11.21098586	8.32201705	2.49E-28	7.32E-25	non-specific	177725	PLN00110	FBgn0033696	Cyp6g2
TR11769|c2_g1	-11.21098586	8.32201705	2.49E-28	7.32E-25	non-specific	215583	PLN03112	FBgn0033696	Cyp6g2
TR11769|c2_g1	-11.21098586	8.32201705	2.49E-28	7.32E-25	non-specific	215221	PLN02394	FBgn0033696	Cyp6g2
TR11769|c2_g1	-11.21098586	8.32201705	2.49E-28	7.32E-25	non-specific	177847	PLN02196	FBgn0033696	Cyp6g2
TR11769|c2_g1	-11.21098586	8.32201705	2.49E-28	7.32E-25	non-specific	215235	PLN02426	FBgn0033696	Cyp6g2
TR11769|c2_g1	-11.21098586	8.32201705	2.49E-28	7.32E-25	non-specific	215171	PLN02302	FBgn0033696	Cyp6g2
TR11769|c2_g1	-11.21098586	8.32201705	2.49E-28	7.32E-25	non-specific	165828	PLN02183	FBgn0033696	Cyp6g2
TR11769|c2_g1	-11.21098586	8.32201705	2.49E-28	7.32E-25	non-specific	215354	PLN02655	FBgn0033696	Cyp6g2
TR11769|c2_g1	-11.21098586	8.32201705	2.49E-28	7.32E-25	non-specific	178373	PLN02774	FBgn0033696	Cyp6g2
TR11769|c2_g1	-11.21098586	8.32201705	2.49E-28	7.32E-25	multi-dom	215393	PLN02738	FBgn0033696	Cyp6g2
TR11769|c2_g1	-11.21098586	8.32201705	2.49E-28	7.32E-25	non-specific	275331	P450_cycloAA_1	FBgn0033696	Cyp6g2
TR11769|c2_g1	-11.21098586	8.32201705	2.49E-28	7.32E-25	non-specific	215627	PLN03195	FBgn0033696	Cyp6g2
TR14124|c1_g1	-9.531879853	4.425583091	2.38E-21	1.36E-18	specific	238039	homeodomain	FBgn0019650	toy
TR14124|c1_g1	-9.531879853	4.425583091	2.38E-21	1.36E-18	superfamily	276302	HTH_XRE superfamily	FBgn0019650	toy
TR14124|c1_g1	-9.531879853	4.425583091	2.38E-21	1.36E-18	superfamily	275470	homeodomain superfamily	FBgn0019650	toy
TR14124|c1_g1	-9.531879853	4.425583091	2.38E-21	1.36E-18	multi-dom	254110	DUF1421	FBgn0019650	toy
TR14124|c1_g1	-9.531879853	4.425583091	2.38E-21	1.36E-18	multi-dom	257869	HTH_29	FBgn0019650	toy
TR14124|c1_g1	-9.531879853	4.425583091	2.38E-21	1.36E-18	non-specific	109353	PAX	FBgn0019650	toy
TR14124|c1_g1	-9.531879853	4.425583091	2.38E-21	1.36E-18	non-specific	249538	Homeobox	FBgn0019650	toy
TR14124|c1_g1	-9.531879853	4.425583091	2.38E-21	1.36E-18	non-specific	238042	HTH_ARSR	FBgn0019650	toy
TR14124|c1_g1	-9.531879853	4.425583091	2.38E-21	1.36E-18	non-specific	128645	PAX	FBgn0019650	toy
TR14124|c1_g1	-9.531879853	4.425583091	2.38E-21	1.36E-18	multi-dom	227863	COG5576	FBgn0019650	toy
TR14124|c1_g1	-9.531879853	4.425583091	2.38E-21	1.36E-18	non-specific	197696	HOX	FBgn0019650	toy
TR14124|c1_g1	-9.531879853	4.425583091	2.38E-21	1.36E-18	specific	238076	PAX	FBgn0019650	toy
TR14124|c1_g1	-9.531879853	4.425583091	2.38E-21	1.36E-18	non-specific	257710	HTH_23	FBgn0019650	toy
TR3750|c0_g1	-10.20850965	8.713528455	7.97E-26	1.27E-22	NA	NA	NA	FBgn0262594	CheA46a
TR9903|c0_g1	-10.53616721	12.30652505	3.87E-27	8.23E-24	NA	NA	NA	FBgn0034128	CG4409
TR1363|c0_g1	-10.17457217	8.728426989	1.09E-25	1.66E-22	NA	NA	NA	FBgn0053532	lectin-37Da
TR13887|c0_g1	-10.79406705	5.695099886	3.89E-25	5.43E-22	multi-dom	254360	MFS_1	FBgn0037387	CG1213
TR13887|c0_g1	-10.79406705	5.695099886	3.89E-25	5.43E-22	multi-dom	223553	ProP	FBgn0037387	CG1213
TR13887|c0_g1	-10.79406705	5.695099886	3.89E-25	5.43E-22	multi-dom	225371	AraJ	FBgn0037387	CG1213
TR13887|c0_g1	-10.79406705	5.695099886	3.89E-25	5.43E-22	multi-dom	249572	Sugar_tr	FBgn0037387	CG1213
TR13887|c0_g1	-10.79406705	5.695099886	3.89E-25	5.43E-22	multi-dom	162098	multidrug_transporter	FBgn0037387	CG1213
TR13887|c0_g1	-10.79406705	5.695099886	3.89E-25	5.43E-22	multi-dom	257676	MFS_2	FBgn0037387	CG1213
TR13887|c0_g1	-10.79406705	5.695099886	3.89E-25	5.43E-22	specific	119392	MFS	FBgn0037387	CG1213
TR13887|c0_g1	-10.79406705	5.695099886	3.89E-25	5.43E-22	multi-dom	254360	MFS_1	FBgn0037387	CG1213
TR13887|c0_g1	-10.79406705	5.695099886	3.89E-25	5.43E-22	superfamily	276313	MFS superfamily	FBgn0037387	CG1213
TR13887|c0_g1	-10.79406705	5.695099886	3.89E-25	5.43E-22	multi-dom	273326	Probable_glucarate_transporter	FBgn0037387	CG1213
TR13887|c0_g1	-10.79406705	5.695099886	3.89E-25	5.43E-22	non-specific	273318	Chromaffin_granule_amine_transporter	FBgn0037387	CG1213
TR13887|c0_g1	-10.79406705	5.695099886	3.89E-25	5.43E-22	multi-dom	225371	AraJ	FBgn0037387	CG1213
TR13887|c0_g1	-10.79406705	5.695099886	3.89E-25	5.43E-22	multi-dom	236927	PRK11551	FBgn0037387	CG1213
TR13887|c0_g1	-10.79406705	5.695099886	3.89E-25	5.43E-22	multi-dom	182225	xylE	FBgn0037387	CG1213
TR13887|c0_g1	-10.79406705	5.695099886	3.89E-25	5.43E-22	multi-dom	273328	organic_anion_transporter	FBgn0037387	CG1213
TR13887|c0_g1	-10.79406705	5.695099886	3.89E-25	5.43E-22	multi-dom	130366	synaptic_vesicle_protein_2C	FBgn0037387	CG1213
TR13887|c0_g1	-10.79406705	5.695099886	3.89E-25	5.43E-22	multi-dom	275086	oxalate:formate_antiport_protein	FBgn0037387	CG1213
TR13887|c0_g1	-10.79406705	5.695099886	3.89E-25	5.43E-22	multi-dom	273327	transport_protein	FBgn0037387	CG1213
TR13887|c0_g1	-10.79406705	5.695099886	3.89E-25	5.43E-22	multi-dom	273317	Membrane_transporter	FBgn0037387	CG1213
TR13887|c0_g1	-10.79406705	5.695099886	3.89E-25	5.43E-22	multi-dom	129965	Inorganic_phosphate_transporter_PHO84	FBgn0037387	CG1213
TR9224|c0_g1	8.998460273	6.248440623	5.94E-21	3.03E-18	NA	NA	NA	FBgn0037288	CG14661
TR10007|c1_g1	-8.83947454	11.96302069	4.34E-22	3.02E-19	multi-dom	178739	PLN03198	FBgn0000406	Cyt-b5-r
TR10007|c1_g1	-8.83947454	11.96302069	4.34E-22	3.02E-19	non-specific	239583	Delta6-FADS-like	FBgn0000406	Cyt-b5-r
TR10007|c1_g1	-8.83947454	11.96302069	4.34E-22	3.02E-19	multi-dom	225779	DesA	FBgn0000406	Cyt-b5-r
TR10007|c1_g1	-8.83947454	11.96302069	4.34E-22	3.02E-19	multi-dom	215141	PLN02252	FBgn0000406	Cyt-b5-r
TR10007|c1_g1	-8.83947454	11.96302069	4.34E-22	3.02E-19	specific	249651	Cyt-b5	FBgn0000406	Cyt-b5-r
TR10007|c1_g1	-8.83947454	11.96302069	4.34E-22	3.02E-19	specific	249898	FA_desaturase	FBgn0000406	Cyt-b5-r
TR10007|c1_g1	-8.83947454	11.96302069	4.34E-22	3.02E-19	superfamily	271507	Membrane-FADS-like superfamily	FBgn0000406	Cyt-b5-r
TR10007|c1_g1	-8.83947454	11.96302069	4.34E-22	3.02E-19	superfamily	261158	Cyt-b5 superfamily	FBgn0000406	Cyt-b5-r
TR10007|c1_g1	-8.83947454	11.96302069	4.34E-22	3.02E-19	multi-dom	227599	CYB5	FBgn0000406	Cyt-b5-r
TR11282|c0_g1	-10.98989002	4.169116871	2.09E-22	1.54E-19	non-specific	257730	EF-hand_6	FBgn0083228	Frq2
TR11282|c0_g1	-10.98989002	4.169116871	2.09E-22	1.54E-19	multi-dom	227455	FRQ1	FBgn0083228	Frq2
TR11282|c0_g1	-10.98989002	4.169116871	2.09E-22	1.54E-19	non-specific	197492	EFh	FBgn0083228	Frq2
TR11282|c0_g1	-10.98989002	4.169116871	2.09E-22	1.54E-19	multi-dom	185503	PTZ00183	FBgn0083228	Frq2
TR11282|c0_g1	-10.98989002	4.169116871	2.09E-22	1.54E-19	non-specific	238009	EH	FBgn0083228	Frq2
TR11282|c0_g1	-10.98989002	4.169116871	2.09E-22	1.54E-19	non-specific	257730	EF-hand_6	FBgn0083228	Frq2
TR11282|c0_g1	-10.98989002	4.169116871	2.09E-22	1.54E-19	multi-dom	185504	PTZ00184	FBgn0083228	Frq2
TR11282|c0_g1	-10.98989002	4.169116871	2.09E-22	1.54E-19	multi-dom	183426	PRK12309	FBgn0083228	Frq2
TR11282|c0_g1	-10.98989002	4.169116871	2.09E-22	1.54E-19	multi-dom	185503	PTZ00183	FBgn0083228	Frq2
TR11282|c0_g1	-10.98989002	4.169116871	2.09E-22	1.54E-19	non-specific	238008	EFh	FBgn0083228	Frq2
TR11282|c0_g1	-10.98989002	4.169116871	2.09E-22	1.54E-19	non-specific	197492	EFh	FBgn0083228	Frq2
TR11282|c0_g1	-10.98989002	4.169116871	2.09E-22	1.54E-19	superfamily	275859	EFh superfamily	FBgn0083228	Frq2
TR11282|c0_g1	-10.98989002	4.169116871	2.09E-22	1.54E-19	non-specific	258109	EF-hand_8	FBgn0083228	Frq2
TR11282|c0_g1	-10.98989002	4.169116871	2.09E-22	1.54E-19	multi-dom	257819	EF-hand_7	FBgn0083228	Frq2
TR11282|c0_g1	-10.98989002	4.169116871	2.09E-22	1.54E-19	non-specific	197492	EFh	FBgn0083228	Frq2
TR11282|c0_g1	-10.98989002	4.169116871	2.09E-22	1.54E-19	superfamily	275859	EFh superfamily	FBgn0083228	Frq2
TR11282|c0_g1	-10.98989002	4.169116871	2.09E-22	1.54E-19	multi-dom	227455	FRQ1	FBgn0083228	Frq2
TR11282|c0_g1	-10.98989002	4.169116871	2.09E-22	1.54E-19	non-specific	258109	EF-hand_8	FBgn0083228	Frq2
TR11282|c0_g1	-10.98989002	4.169116871	2.09E-22	1.54E-19	multi-dom	257819	EF-hand_7	FBgn0083228	Frq2
TR11282|c0_g1	-10.98989002	4.169116871	2.09E-22	1.54E-19	non-specific	238008	EFh	FBgn0083228	Frq2
TR11282|c0_g1	-10.98989002	4.169116871	2.09E-22	1.54E-19	multi-dom	215520	PLN02964	FBgn0083228	Frq2
TR11282|c0_g1	-10.98989002	4.169116871	2.09E-22	1.54E-19	non-specific	197492	EFh	FBgn0083228	Frq2
TR11282|c0_g1	-10.98989002	4.169116871	2.09E-22	1.54E-19	non-specific	249529	EF-hand_1	FBgn0083228	Frq2
TR11282|c0_g1	-10.98989002	4.169116871	2.09E-22	1.54E-19	non-specific	197492	EFh	FBgn0083228	Frq2
TR11282|c0_g1	-10.98989002	4.169116871	2.09E-22	1.54E-19	multi-dom	185504	PTZ00184	FBgn0083228	Frq2
TR11282|c0_g1	-10.98989002	4.169116871	2.09E-22	1.54E-19	multi-dom	215520	PLN02964	FBgn0083228	Frq2
TR11282|c0_g1	-10.98989002	4.169116871	2.09E-22	1.54E-19	non-specific	258109	EF-hand_8	FBgn0083228	Frq2
TR11282|c0_g1	-10.98989002	4.169116871	2.09E-22	1.54E-19	non-specific	258109	EF-hand_8	FBgn0083228	Frq2
TR11282|c0_g1	-10.98989002	4.169116871	2.09E-22	1.54E-19	specific	238008	EFh	FBgn0083228	Frq2
TR11282|c0_g1	-10.98989002	4.169116871	2.09E-22	1.54E-19	multi-dom	185503	PTZ00183	FBgn0083228	Frq2
TR11282|c0_g1	-10.98989002	4.169116871	2.09E-22	1.54E-19	specific	238008	EFh	FBgn0083228	Frq2
TR11282|c0_g1	-10.98989002	4.169116871	2.09E-22	1.54E-19	superfamily	275859	EFh superfamily	FBgn0083228	Frq2
TR11282|c0_g1	-10.98989002	4.169116871	2.09E-22	1.54E-19	superfamily	275859	EFh superfamily	FBgn0083228	Frq2
TR11282|c0_g1	-10.98989002	4.169116871	2.09E-22	1.54E-19	superfamily	275859	EFh superfamily	FBgn0083228	Frq2
TR11282|c0_g1	-10.98989002	4.169116871	2.09E-22	1.54E-19	superfamily	275859	EFh superfamily	FBgn0083228	Frq2
TR11282|c0_g1	-10.98989002	4.169116871	2.09E-22	1.54E-19	non-specific	257730	EF-hand_6	FBgn0083228	Frq2
TR11282|c0_g1	-10.98989002	4.169116871	2.09E-22	1.54E-19	superfamily	275859	EFh superfamily	FBgn0083228	Frq2
TR11282|c0_g1	-10.98989002	4.169116871	2.09E-22	1.54E-19	multi-dom	257819	EF-hand_7	FBgn0083228	Frq2
TR11282|c0_g1	-10.98989002	4.169116871	2.09E-22	1.54E-19	specific	238008	EFh	FBgn0083228	Frq2
TR11282|c0_g1	-10.98989002	4.169116871	2.09E-22	1.54E-19	non-specific	249529	EF-hand_1	FBgn0083228	Frq2
TR11282|c0_g1	-10.98989002	4.169116871	2.09E-22	1.54E-19	non-specific	238009	EH	FBgn0083228	Frq2
TR11282|c0_g1	-10.98989002	4.169116871	2.09E-22	1.54E-19	superfamily	275859	EFh superfamily	FBgn0083228	Frq2
TR11282|c0_g1	-10.98989002	4.169116871	2.09E-22	1.54E-19	multi-dom	257819	EF-hand_7	FBgn0083228	Frq2
TR11282|c0_g1	-10.98989002	4.169116871	2.09E-22	1.54E-19	non-specific	258109	EF-hand_8	FBgn0083228	Frq2
TR11282|c0_g1	-10.98989002	4.169116871	2.09E-22	1.54E-19	multi-dom	183426	PRK12309	FBgn0083228	Frq2
TR11282|c0_g1	-10.98989002	4.169116871	2.09E-22	1.54E-19	non-specific	257730	EF-hand_6	FBgn0083228	Frq2
TR11282|c0_g1	-10.98989002	4.169116871	2.09E-22	1.54E-19	non-specific	238008	EFh	FBgn0083228	Frq2
TR11282|c0_g1	-10.98989002	4.169116871	2.09E-22	1.54E-19	non-specific	257730	EF-hand_6	FBgn0083228	Frq2
TR11282|c0_g1	-10.98989002	4.169116871	2.09E-22	1.54E-19	non-specific	197492	EFh	FBgn0083228	Frq2
TR11282|c0_g1	-10.98989002	4.169116871	2.09E-22	1.54E-19	multi-dom	215520	PLN02964	FBgn0083228	Frq2
TR11282|c0_g1	-10.98989002	4.169116871	2.09E-22	1.54E-19	non-specific	249529	EF-hand_1	FBgn0083228	Frq2
TR11282|c0_g1	-10.98989002	4.169116871	2.09E-22	1.54E-19	specific	238008	EFh	FBgn0083228	Frq2
TR11282|c0_g1	-10.98989002	4.169116871	2.09E-22	1.54E-19	specific	238008	EFh	FBgn0083228	Frq2
TR11282|c0_g1	-10.98989002	4.169116871	2.09E-22	1.54E-19	specific	258109	EF-hand_8	FBgn0083228	Frq2
TR11282|c0_g1	-10.98989002	4.169116871	2.09E-22	1.54E-19	multi-dom	185504	PTZ00184	FBgn0083228	Frq2
TR11282|c0_g1	-10.98989002	4.169116871	2.09E-22	1.54E-19	specific	258109	EF-hand_8	FBgn0083228	Frq2
TR11282|c0_g1	-10.98989002	4.169116871	2.09E-22	1.54E-19	multi-dom	257819	EF-hand_7	FBgn0083228	Frq2
TR11282|c0_g1	-10.98989002	4.169116871	2.09E-22	1.54E-19	multi-dom	227455	FRQ1	FBgn0083228	Frq2
TR11282|c0_g1	-10.98989002	4.169116871	2.09E-22	1.54E-19	non-specific	257730	EF-hand_6	FBgn0083228	Frq2
TR11282|c0_g1	-10.98989002	4.169116871	2.09E-22	1.54E-19	specific	258109	EF-hand_8	FBgn0083228	Frq2
TR11282|c0_g1	-10.98989002	4.169116871	2.09E-22	1.54E-19	non-specific	249529	EF-hand_1	FBgn0083228	Frq2
TR11282|c0_g1	-10.98989002	4.169116871	2.09E-22	1.54E-19	multi-dom	257819	EF-hand_7	FBgn0083228	Frq2
TR11282|c0_g1	-10.98989002	4.169116871	2.09E-22	1.54E-19	multi-dom	183426	PRK12309	FBgn0083228	Frq2
TR11282|c0_g1	-10.98989002	4.169116871	2.09E-22	1.54E-19	non-specific	238008	EFh	FBgn0083228	Frq2
TR14196|c0_g1	-11.6086641	9.066007149	1.32E-29	1.64E-25	non-specific	132716	HP	FBgn0036875	CG9449
TR14196|c0_g1	-11.6086641	9.066007149	1.32E-29	1.64E-25	superfamily	275926	HP superfamily	FBgn0036875	CG9449
TR14196|c0_g1	-11.6086641	9.066007149	1.32E-29	1.64E-25	specific	132717	HP_HAP_like	FBgn0036875	CG9449
TR14196|c0_g1	-11.6086641	9.066007149	1.32E-29	1.64E-25	non-specific	249773	His_Phos_2	FBgn0036875	CG9449
TR14196|c0_g1	-11.6086641	9.066007149	1.32E-29	1.64E-25	superfamily	275926	HP superfamily	FBgn0036875	CG9449
TR14196|c0_g1	-11.6086641	9.066007149	1.32E-29	1.64E-25	non-specific	249773	His_Phos_2	FBgn0036875	CG9449
TR10798|c2_g2	-9.716073591	14.08104672	1.02E-24	1.26E-21	multi-dom	257537	AAA_13	FBgn0259228	C3G
TR15014|c0_g1	-9.1806089	11.32634202	4.49E-23	3.90E-20	specific	253303	Peptidase_M13_N	FBgn0085446	CG34417
TR15014|c0_g1	-9.1806089	11.32634202	4.49E-23	3.90E-20	non-specific	239685	RT_ZFREV_like	FBgn0085446	CG34417
TR15014|c0_g1	-9.1806089	11.32634202	4.49E-23	3.90E-20	specific	260006	RNase_HI_RT_Ty3	FBgn0085446	CG34417
TR15014|c0_g1	-9.1806089	11.32634202	4.49E-23	3.90E-20	superfamily	276355	rve superfamily	FBgn0085446	CG34417
TR15014|c0_g1	-9.1806089	11.32634202	4.49E-23	3.90E-20	non-specific	238823	RT_Rtv	FBgn0085446	CG34417
TR15014|c0_g1	-9.1806089	11.32634202	4.49E-23	3.90E-20	multi-dom	249567	RVT_1	FBgn0085446	CG34417
TR15014|c0_g1	-9.1806089	11.32634202	4.49E-23	3.90E-20	superfamily	253303	Peptidase_M13_N superfamily	FBgn0085446	CG34417
TR15014|c0_g1	-9.1806089	11.32634202	4.49E-23	3.90E-20	superfamily	271754	RNase_H_like superfamily	FBgn0085446	CG34417
TR15014|c0_g1	-9.1806089	11.32634202	4.49E-23	3.90E-20	non-specific	163410	clan_AA_DTGF	FBgn0085446	CG34417
TR15014|c0_g1	-9.1806089	11.32634202	4.49E-23	3.90E-20	non-specific	257959	Asp_protease_2	FBgn0085446	CG34417
TR15014|c0_g1	-9.1806089	11.32634202	4.49E-23	3.90E-20	multi-dom	188306	RNase_Y	FBgn0085446	CG34417
TR15014|c0_g1	-9.1806089	11.32634202	4.49E-23	3.90E-20	non-specific	133148	retropepsin_like_LTR_1	FBgn0085446	CG34417
TR15014|c0_g1	-9.1806089	11.32634202	4.49E-23	3.90E-20	non-specific	260007	RNase_HI_RT_DIRS1	FBgn0085446	CG34417
TR15014|c0_g1	-9.1806089	11.32634202	4.49E-23	3.90E-20	non-specific	133150	retropepsin_like_bacteria	FBgn0085446	CG34417
TR15014|c0_g1	-9.1806089	11.32634202	4.49E-23	3.90E-20	specific	133158	RP_Saci_like	FBgn0085446	CG34417
TR15014|c0_g1	-9.1806089	11.32634202	4.49E-23	3.90E-20	non-specific	239684	RT_DIRS1	FBgn0085446	CG34417
TR15014|c0_g1	-9.1806089	11.32634202	4.49E-23	3.90E-20	superfamily	276065	GluZincin superfamily	FBgn0085446	CG34417
TR15014|c0_g1	-9.1806089	11.32634202	4.49E-23	3.90E-20	superfamily	261455	RT_like superfamily	FBgn0085446	CG34417
TR15014|c0_g1	-9.1806089	11.32634202	4.49E-23	3.90E-20	non-specific	189000	M13	FBgn0085446	CG34417
TR15014|c0_g1	-9.1806089	11.32634202	4.49E-23	3.90E-20	superfamily	275927	pepsin_retropepsin_like superfamily	FBgn0085446	CG34417
TR15014|c0_g1	-9.1806089	11.32634202	4.49E-23	3.90E-20	specific	250040	rve	FBgn0085446	CG34417
TR15014|c0_g1	-9.1806089	11.32634202	4.49E-23	3.90E-20	specific	238825	RT_LTR	FBgn0085446	CG34417
TR15014|c0_g1	-9.1806089	11.32634202	4.49E-23	3.90E-20	multi-dom	225361	Tra5	FBgn0085446	CG34417
TR15014|c0_g1	-9.1806089	11.32634202	4.49E-23	3.90E-20	multi-dom	226118	PepO	FBgn0085446	CG34417
TR15014|c0_g1	-9.1806089	11.32634202	4.49E-23	3.90E-20	non-specific	133136	retropepsin_like	FBgn0085446	CG34417
TR12376|c0_g1	9.417015659	6.305792919	7.62E-22	4.86E-19	NA	NA	NA	FBgn0261260	mgl
TR14396|c4_g1	-8.422136191	12.95860475	7.75E-21	3.75E-18	multi-dom	249578	Trypsin	FBgn0015316	Try29F
TR14396|c4_g1	-8.422136191	12.95860475	7.75E-21	3.75E-18	multi-dom	249578	Trypsin	FBgn0015316	Try29F
TR14396|c4_g1	-8.422136191	12.95860475	7.75E-21	3.75E-18	superfamily	276359	Tryp_SPc superfamily	FBgn0015316	Try29F
TR14396|c4_g1	-8.422136191	12.95860475	7.75E-21	3.75E-18	multi-dom	227927	COG5640	FBgn0015316	Try29F
TR14396|c4_g1	-8.422136191	12.95860475	7.75E-21	3.75E-18	multi-dom	227927	COG5640	FBgn0015316	Try29F
TR14396|c4_g1	-8.422136191	12.95860475	7.75E-21	3.75E-18	non-specific	226119	COG3591	FBgn0015316	Try29F
TR14396|c4_g1	-8.422136191	12.95860475	7.75E-21	3.75E-18	superfamily	276359	Tryp_SPc superfamily	FBgn0015316	Try29F
TR14396|c4_g1	-8.422136191	12.95860475	7.75E-21	3.75E-18	specific	238113	Tryp_SPc	FBgn0015316	Try29F
TR14396|c4_g1	-8.422136191	12.95860475	7.75E-21	3.75E-18	multi-dom	214473	Tryp_SPc	FBgn0015316	Try29F
TR14396|c4_g1	-8.422136191	12.95860475	7.75E-21	3.75E-18	specific	238113	Tryp_SPc	FBgn0015316	Try29F
TR14396|c4_g1	-8.422136191	12.95860475	7.75E-21	3.75E-18	multi-dom	214473	Tryp_SPc	FBgn0015316	Try29F
TR10766|c0_g1	-8.486373488	7.537944065	9.13E-21	4.36E-18	non-specific	249542	Kazal_1	NA	NA
TR10766|c0_g1	-8.486373488	7.537944065	9.13E-21	4.36E-18	non-specific	254329	Kazal_2	NA	NA
TR10766|c0_g1	-8.486373488	7.537944065	9.13E-21	4.36E-18	non-specific	197624	KAZAL	NA	NA
TR10766|c0_g1	-8.486373488	7.537944065	9.13E-21	4.36E-18	non-specific	197624	KAZAL	NA	NA
TR10766|c0_g1	-8.486373488	7.537944065	9.13E-21	4.36E-18	non-specific	249542	Kazal_1	NA	NA
TR10766|c0_g1	-8.486373488	7.537944065	9.13E-21	4.36E-18	non-specific	238648	KAZAL_PSTI	NA	NA
TR10766|c0_g1	-8.486373488	7.537944065	9.13E-21	4.36E-18	non-specific	254329	Kazal_2	NA	NA
TR10766|c0_g1	-8.486373488	7.537944065	9.13E-21	4.36E-18	specific	238052	KAZAL_FS	NA	NA
TR10766|c0_g1	-8.486373488	7.537944065	9.13E-21	4.36E-18	superfamily	260188	KAZAL_FS superfamily	NA	NA
TR10766|c0_g1	-8.486373488	7.537944065	9.13E-21	4.36E-18	specific	238052	KAZAL_FS	NA	NA
TR10766|c0_g1	-8.486373488	7.537944065	9.13E-21	4.36E-18	superfamily	260188	KAZAL_FS superfamily	NA	NA
TR10927|c0_g1	-8.83615816	6.943802623	1.53E-21	9.17E-19	multi-dom	180472	PRK06210	NA	NA
TR10927|c0_g1	-8.83615816	6.943802623	1.53E-21	9.17E-19	multi-dom	235705	PRK06127	NA	NA
TR10927|c0_g1	-8.83615816	6.943802623	1.53E-21	9.17E-19	multi-dom	236213	PRK08272	NA	NA
TR10927|c0_g1	-8.83615816	6.943802623	1.53E-21	9.17E-19	multi-dom	236908	PRK11423	NA	NA
TR10927|c0_g1	-8.83615816	6.943802623	1.53E-21	9.17E-19	multi-dom	168377	PRK06072	NA	NA
TR10927|c0_g1	-8.83615816	6.943802623	1.53E-21	9.17E-19	multi-dom	181254	PRK08150	NA	NA
TR10927|c0_g1	-8.83615816	6.943802623	1.53E-21	9.17E-19	multi-dom	180295	PRK05862	NA	NA
TR10927|c0_g1	-8.83615816	6.943802623	1.53E-21	9.17E-19	multi-dom	236073	PRK07659	NA	NA
TR10927|c0_g1	-8.83615816	6.943802623	1.53E-21	9.17E-19	multi-dom	235852	PRK06688	NA	NA
TR10927|c0_g1	-8.83615816	6.943802623	1.53E-21	9.17E-19	multi-dom	178210	PLN02600	NA	NA
TR10927|c0_g1	-8.83615816	6.943802623	1.53E-21	9.17E-19	multi-dom	180298	PRK05870	NA	NA
TR10927|c0_g1	-8.83615816	6.943802623	1.53E-21	9.17E-19	multi-dom	180910	PRK07260	NA	NA
TR10927|c0_g1	-8.83615816	6.943802623	1.53E-21	9.17E-19	multi-dom	181008	PRK07509	NA	NA
TR10927|c0_g1	-8.83615816	6.943802623	1.53E-21	9.17E-19	multi-dom	181249	PRK08139	NA	NA
TR10927|c0_g1	-8.83615816	6.943802623	1.53E-21	9.17E-19	multi-dom	223955	CaiD	NA	NA
TR10927|c0_g1	-8.83615816	6.943802623	1.53E-21	9.17E-19	multi-dom	249813	ECH	NA	NA
TR10927|c0_g1	-8.83615816	6.943802623	1.53E-21	9.17E-19	multi-dom	181069	PRK07657	NA	NA
TR10927|c0_g1	-8.83615816	6.943802623	1.53E-21	9.17E-19	multi-dom	181070	PRK07658	NA	NA
TR10927|c0_g1	-8.83615816	6.943802623	1.53E-21	9.17E-19	specific	119339	crotonase-like	NA	NA
TR10927|c0_g1	-8.83615816	6.943802623	1.53E-21	9.17E-19	superfamily	276308	crotonase-like superfamily	NA	NA
TR10927|c0_g1	-8.83615816	6.943802623	1.53E-21	9.17E-19	specific	258052	ECH_C	NA	NA
TR10927|c0_g1	-8.83615816	6.943802623	1.53E-21	9.17E-19	multi-dom	236864	fadJ	NA	NA
TR10927|c0_g1	-8.83615816	6.943802623	1.53E-21	9.17E-19	non-specific	168351	PRK06023	NA	NA
TR10927|c0_g1	-8.83615816	6.943802623	1.53E-21	9.17E-19	non-specific	180423	PRK06143	NA	NA
TR10927|c0_g1	-8.83615816	6.943802623	1.53E-21	9.17E-19	multi-dom	235533	PRK05617	NA	NA
TR10927|c0_g1	-8.83615816	6.943802623	1.53E-21	9.17E-19	superfamily	276308	crotonase-like superfamily	NA	NA
TR10927|c0_g1	-8.83615816	6.943802623	1.53E-21	9.17E-19	multi-dom	177817	PLN02157	NA	NA
TR10927|c0_g1	-8.83615816	6.943802623	1.53E-21	9.17E-19	multi-dom	178568	PLN02988	NA	NA
TR10927|c0_g1	-8.83615816	6.943802623	1.53E-21	9.17E-19	multi-dom	235733	PRK06190	NA	NA
TR10927|c0_g1	-8.83615816	6.943802623	1.53E-21	9.17E-19	multi-dom	274065	12-epoxyphenylacetyl-CoA_isomerase	NA	NA
TR10927|c0_g1	-8.83615816	6.943802623	1.53E-21	9.17E-19	multi-dom	131494	fa_ox_alpha_mit	NA	NA
TR10927|c0_g1	-8.83615816	6.943802623	1.53E-21	9.17E-19	multi-dom	180424	PRK06144	NA	NA
TR10927|c0_g1	-8.83615816	6.943802623	1.53E-21	9.17E-19	multi-dom	215480	PLN02888	NA	NA
TR10927|c0_g1	-8.83615816	6.943802623	1.53E-21	9.17E-19	multi-dom	180335	PRK05980	NA	NA
TR10927|c0_g1	-8.83615816	6.943802623	1.53E-21	9.17E-19	multi-dom	178462	PLN02874	NA	NA
TR10927|c0_g1	-8.83615816	6.943802623	1.53E-21	9.17E-19	multi-dom	178443	PLN02851	NA	NA
TR10927|c0_g1	-8.83615816	6.943802623	1.53E-21	9.17E-19	multi-dom	180270	PRK05809	NA	NA
TR10927|c0_g1	-8.83615816	6.943802623	1.53E-21	9.17E-19	multi-dom	235661	PRK05981	NA	NA
TR10927|c0_g1	-8.83615816	6.943802623	1.53E-21	9.17E-19	multi-dom	168278	PRK05864	NA	NA
TR10927|c0_g1	-8.83615816	6.943802623	1.53E-21	9.17E-19	multi-dom	181122	PRK07799	NA	NA
TR10927|c0_g1	-8.83615816	6.943802623	1.53E-21	9.17E-19	multi-dom	131493	FadJ	NA	NA
TR10927|c0_g1	-8.83615816	6.943802623	1.53E-21	9.17E-19	multi-dom	178269	PLN02664	NA	NA
TR10927|c0_g1	-8.83615816	6.943802623	1.53E-21	9.17E-19	multi-dom	236162	PRK08138	NA	NA
TR10927|c0_g1	-8.83615816	6.943802623	1.53E-21	9.17E-19	multi-dom	181329	PRK08258	NA	NA
TR10927|c0_g1	-8.83615816	6.943802623	1.53E-21	9.17E-19	multi-dom	236206	PRK08260	NA	NA
TR10927|c0_g1	-8.83615816	6.943802623	1.53E-21	9.17E-19	multi-dom	182026	PRK09674	NA	NA
TR11130|c0_g2	-9.682819856	4.766984501	9.94E-22	6.23E-19	non-specific	257693	Trypsin_2	NA	NA
TR11130|c0_g2	-9.682819856	4.766984501	9.94E-22	6.23E-19	multi-dom	249578	Trypsin	NA	NA
TR11130|c0_g2	-9.682819856	4.766984501	9.94E-22	6.23E-19	non-specific	226119	COG3591	NA	NA
TR11130|c0_g2	-9.682819856	4.766984501	9.94E-22	6.23E-19	multi-dom	214473	Tryp_SPc	NA	NA
TR11130|c0_g2	-9.682819856	4.766984501	9.94E-22	6.23E-19	multi-dom	227927	COG5640	NA	NA
TR11130|c0_g2	-9.682819856	4.766984501	9.94E-22	6.23E-19	specific	238113	Tryp_SPc	NA	NA
TR11130|c0_g2	-9.682819856	4.766984501	9.94E-22	6.23E-19	specific	238113	Tryp_SPc	NA	NA
TR11130|c0_g2	-9.682819856	4.766984501	9.94E-22	6.23E-19	superfamily	276359	Tryp_SPc superfamily	NA	NA
TR11130|c0_g2	-9.682819856	4.766984501	9.94E-22	6.23E-19	non-specific	257693	Trypsin_2	NA	NA
TR11130|c0_g2	-9.682819856	4.766984501	9.94E-22	6.23E-19	multi-dom	249578	Trypsin	NA	NA
TR11130|c0_g2	-9.682819856	4.766984501	9.94E-22	6.23E-19	multi-dom	227927	COG5640	NA	NA
TR11130|c0_g2	-9.682819856	4.766984501	9.94E-22	6.23E-19	superfamily	276359	Tryp_SPc superfamily	NA	NA
TR11130|c0_g2	-9.682819856	4.766984501	9.94E-22	6.23E-19	non-specific	226119	COG3591	NA	NA
TR11130|c0_g2	-9.682819856	4.766984501	9.94E-22	6.23E-19	multi-dom	214473	Tryp_SPc	NA	NA
TR12034|c3_g1	-8.972172164	11.33379899	1.86E-22	1.40E-19	multi-dom	214473	Tryp_SPc	NA	NA
TR12034|c3_g1	-8.972172164	11.33379899	1.86E-22	1.40E-19	multi-dom	255299	DUF1986	NA	NA
TR12034|c3_g1	-8.972172164	11.33379899	1.86E-22	1.40E-19	multi-dom	227927	COG5640	NA	NA
TR12034|c3_g1	-8.972172164	11.33379899	1.86E-22	1.40E-19	multi-dom	249578	Trypsin	NA	NA
TR12034|c3_g1	-8.972172164	11.33379899	1.86E-22	1.40E-19	specific	238113	Tryp_SPc	NA	NA
TR12034|c3_g1	-8.972172164	11.33379899	1.86E-22	1.40E-19	non-specific	257693	Trypsin_2	NA	NA
TR12034|c3_g1	-8.972172164	11.33379899	1.86E-22	1.40E-19	non-specific	226119	COG3591	NA	NA
TR12034|c3_g1	-8.972172164	11.33379899	1.86E-22	1.40E-19	superfamily	276359	Tryp_SPc superfamily	NA	NA
TR12548|c0_g1	-10.46054467	12.64548889	6.35E-27	1.28E-23	non-specific	249553	Lys	NA	NA
TR12548|c0_g1	-10.46054467	12.64548889	6.35E-27	1.28E-23	non-specific	197612	LYZ1	NA	NA
TR12548|c0_g1	-10.46054467	12.64548889	6.35E-27	1.28E-23	superfamily	275490	lysozyme_like superfamily	NA	NA
TR12548|c0_g1	-10.46054467	12.64548889	6.35E-27	1.28E-23	non-specific	238066	LYZ1	NA	NA
TR13097|c2_g2	-9.295618287	8.5372556	3.19E-23	2.84E-20	specific	133475	PGRP	NA	NA
TR13097|c2_g2	-9.295618287	8.5372556	3.19E-23	2.84E-20	non-specific	128941	PGRP	NA	NA
TR13097|c2_g2	-9.295618287	8.5372556	3.19E-23	2.84E-20	superfamily	261417	PGRP superfamily	NA	NA
TR13097|c2_g2	-9.295618287	8.5372556	3.19E-23	2.84E-20	non-specific	214760	Ami_2	NA	NA
TR13097|c2_g2	-9.295618287	8.5372556	3.19E-23	2.84E-20	non-specific	250673	Amidase_2	NA	NA
TR13097|c2_g2	-9.295618287	8.5372556	3.19E-23	2.84E-20	non-specific	177282	PHA00447	NA	NA
TR14196|c1_g1	-11.20927143	11.18809861	4.45E-29	2.62E-25	superfamily	275926	HP superfamily	NA	NA
TR14196|c1_g1	-11.20927143	11.18809861	4.45E-29	2.62E-25	non-specific	249773	His_Phos_2	NA	NA
TR14196|c1_g1	-11.20927143	11.18809861	4.45E-29	2.62E-25	non-specific	132716	HP	NA	NA
TR14196|c1_g1	-11.20927143	11.18809861	4.45E-29	2.62E-25	superfamily	275926	HP superfamily	NA	NA
TR14196|c1_g1	-11.20927143	11.18809861	4.45E-29	2.62E-25	specific	132717	HP_HAP_like	NA	NA
TR14196|c1_g1	-11.20927143	11.18809861	4.45E-29	2.62E-25	non-specific	132716	HP	NA	NA
TR14196|c1_g1	-11.20927143	11.18809861	4.45E-29	2.62E-25	specific	132717	HP_HAP_like	NA	NA
TR14196|c1_g1	-11.20927143	11.18809861	4.45E-29	2.62E-25	superfamily	275926	HP superfamily	NA	NA
TR14196|c1_g1	-11.20927143	11.18809861	4.45E-29	2.62E-25	non-specific	249773	His_Phos_2	NA	NA
TR14196|c1_g1	-11.20927143	11.18809861	4.45E-29	2.62E-25	non-specific	249773	His_Phos_2	NA	NA
TR14196|c1_g1	-11.20927143	11.18809861	4.45E-29	2.62E-25	non-specific	132717	HP_HAP_like	NA	NA
TR14284|c0_g1	-8.524759887	9.284125372	4.70E-21	2.43E-18	superfamily	260188	KAZAL_FS superfamily	NA	NA
TR14284|c0_g1	-8.524759887	9.284125372	4.70E-21	2.43E-18	non-specific	254329	Kazal_2	NA	NA
TR14284|c0_g1	-8.524759887	9.284125372	4.70E-21	2.43E-18	non-specific	249542	Kazal_1	NA	NA
TR14284|c0_g1	-8.524759887	9.284125372	4.70E-21	2.43E-18	non-specific	197624	KAZAL	NA	NA
TR14284|c0_g1	-8.524759887	9.284125372	4.70E-21	2.43E-18	specific	238052	KAZAL_FS	NA	NA
TR14284|c0_g1	-8.524759887	9.284125372	4.70E-21	2.43E-18	non-specific	197624	KAZAL	NA	NA
TR14284|c0_g1	-8.524759887	9.284125372	4.70E-21	2.43E-18	non-specific	249542	Kazal_1	NA	NA
TR14284|c0_g1	-8.524759887	9.284125372	4.70E-21	2.43E-18	non-specific	197624	KAZAL	NA	NA
TR14284|c0_g1	-8.524759887	9.284125372	4.70E-21	2.43E-18	specific	238052	KAZAL_FS	NA	NA
TR14284|c0_g1	-8.524759887	9.284125372	4.70E-21	2.43E-18	non-specific	197624	KAZAL	NA	NA
TR14284|c0_g1	-8.524759887	9.284125372	4.70E-21	2.43E-18	non-specific	197624	KAZAL	NA	NA
TR14284|c0_g1	-8.524759887	9.284125372	4.70E-21	2.43E-18	specific	238052	KAZAL_FS	NA	NA
TR14284|c0_g1	-8.524759887	9.284125372	4.70E-21	2.43E-18	superfamily	260188	KAZAL_FS superfamily	NA	NA
TR14284|c0_g1	-8.524759887	9.284125372	4.70E-21	2.43E-18	non-specific	197624	KAZAL	NA	NA
TR14284|c0_g1	-8.524759887	9.284125372	4.70E-21	2.43E-18	superfamily	260188	KAZAL_FS superfamily	NA	NA
TR14284|c0_g1	-8.524759887	9.284125372	4.70E-21	2.43E-18	non-specific	254329	Kazal_2	NA	NA
TR14284|c0_g1	-8.524759887	9.284125372	4.70E-21	2.43E-18	non-specific	249542	Kazal_1	NA	NA
TR14284|c0_g1	-8.524759887	9.284125372	4.70E-21	2.43E-18	superfamily	260188	KAZAL_FS superfamily	NA	NA
TR14284|c0_g1	-8.524759887	9.284125372	4.70E-21	2.43E-18	non-specific	249542	Kazal_1	NA	NA
TR14284|c0_g1	-8.524759887	9.284125372	4.70E-21	2.43E-18	non-specific	254329	Kazal_2	NA	NA
TR14284|c0_g1	-8.524759887	9.284125372	4.70E-21	2.43E-18	superfamily	260188	KAZAL_FS superfamily	NA	NA
TR14284|c0_g1	-8.524759887	9.284125372	4.70E-21	2.43E-18	non-specific	249542	Kazal_1	NA	NA
TR14284|c0_g1	-8.524759887	9.284125372	4.70E-21	2.43E-18	superfamily	260188	KAZAL_FS superfamily	NA	NA
TR14284|c0_g1	-8.524759887	9.284125372	4.70E-21	2.43E-18	specific	238052	KAZAL_FS	NA	NA
TR14284|c0_g1	-8.524759887	9.284125372	4.70E-21	2.43E-18	non-specific	254329	Kazal_2	NA	NA
TR14284|c0_g1	-8.524759887	9.284125372	4.70E-21	2.43E-18	non-specific	249542	Kazal_1	NA	NA
TR14284|c0_g1	-8.524759887	9.284125372	4.70E-21	2.43E-18	non-specific	197624	KAZAL	NA	NA
TR14284|c0_g1	-8.524759887	9.284125372	4.70E-21	2.43E-18	non-specific	238648	KAZAL_PSTI	NA	NA
TR14284|c0_g1	-8.524759887	9.284125372	4.70E-21	2.43E-18	non-specific	249542	Kazal_1	NA	NA
TR14284|c0_g1	-8.524759887	9.284125372	4.70E-21	2.43E-18	non-specific	249542	Kazal_1	NA	NA
TR14284|c0_g1	-8.524759887	9.284125372	4.70E-21	2.43E-18	non-specific	197624	KAZAL	NA	NA
TR14284|c0_g1	-8.524759887	9.284125372	4.70E-21	2.43E-18	superfamily	260188	KAZAL_FS superfamily	NA	NA
TR14284|c0_g1	-8.524759887	9.284125372	4.70E-21	2.43E-18	superfamily	260188	KAZAL_FS superfamily	NA	NA
TR14284|c0_g1	-8.524759887	9.284125372	4.70E-21	2.43E-18	superfamily	260188	KAZAL_FS superfamily	NA	NA
TR14284|c0_g1	-8.524759887	9.284125372	4.70E-21	2.43E-18	non-specific	238648	KAZAL_PSTI	NA	NA
TR14284|c0_g1	-8.524759887	9.284125372	4.70E-21	2.43E-18	specific	238052	KAZAL_FS	NA	NA
TR14284|c0_g1	-8.524759887	9.284125372	4.70E-21	2.43E-18	non-specific	197624	KAZAL	NA	NA
TR14284|c0_g1	-8.524759887	9.284125372	4.70E-21	2.43E-18	non-specific	254329	Kazal_2	NA	NA
TR14284|c0_g1	-8.524759887	9.284125372	4.70E-21	2.43E-18	specific	238052	KAZAL_FS	NA	NA
TR14831|c0_g1	-10.33264128	10.32373017	1.92E-26	3.49E-23	multi-dom	249578	Trypsin	NA	NA
TR14831|c0_g1	-10.33264128	10.32373017	1.92E-26	3.49E-23	multi-dom	214473	Tryp_SPc	NA	NA
TR14831|c0_g1	-10.33264128	10.32373017	1.92E-26	3.49E-23	specific	238113	Tryp_SPc	NA	NA
TR14831|c0_g1	-10.33264128	10.32373017	1.92E-26	3.49E-23	multi-dom	227927	COG5640	NA	NA
TR14831|c0_g1	-10.33264128	10.32373017	1.92E-26	3.49E-23	superfamily	276359	Tryp_SPc superfamily	NA	NA
TR17001|c0_g1	-10.19973905	3.916779016	1.17E-21	7.13E-19	non-specific	238648	KAZAL_PSTI	NA	NA
TR17001|c0_g1	-10.19973905	3.916779016	1.17E-21	7.13E-19	specific	238052	KAZAL_FS	NA	NA
TR17001|c0_g1	-10.19973905	3.916779016	1.17E-21	7.13E-19	specific	238052	KAZAL_FS	NA	NA
TR17001|c0_g1	-10.19973905	3.916779016	1.17E-21	7.13E-19	non-specific	238648	KAZAL_PSTI	NA	NA
TR17001|c0_g1	-10.19973905	3.916779016	1.17E-21	7.13E-19	non-specific	197624	KAZAL	NA	NA
TR17001|c0_g1	-10.19973905	3.916779016	1.17E-21	7.13E-19	non-specific	197624	KAZAL	NA	NA
TR17001|c0_g1	-10.19973905	3.916779016	1.17E-21	7.13E-19	superfamily	260188	KAZAL_FS superfamily	NA	NA
TR17001|c0_g1	-10.19973905	3.916779016	1.17E-21	7.13E-19	non-specific	249542	Kazal_1	NA	NA
TR17001|c0_g1	-10.19973905	3.916779016	1.17E-21	7.13E-19	superfamily	260188	KAZAL_FS superfamily	NA	NA
TR17001|c0_g1	-10.19973905	3.916779016	1.17E-21	7.13E-19	non-specific	254329	Kazal_2	NA	NA
TR2107|c0_g1	-9.50564002	5.28029484	3.07E-22	2.17E-19	NA	NA	NA	NA	NA
TR4697|c0_g1	-9.545451275	6.780721221	2.74E-23	2.49E-20	NA	NA	NA	NA	NA
TR5826|c0_g1	-11.11119734	11.43775684	8.28E-29	3.52E-25	NA	NA	NA	NA	NA
TR5934|c0_g1	-8.720750216	6.892505941	2.85E-21	1.58E-18	NA	NA	NA	NA	NA
TR6470|c1_g1	8.840158106	6.617393005	6.57E-21	3.27E-18	NA	NA	NA	NA	NA
TR6877|c0_g1	-11.36124196	11.04345476	1.73E-29	1.64E-25	NA	NA	NA	NA	NA
TR7529|c0_g1	-11.20367902	10.07222425	7.39E-29	3.52E-25	NA	NA	NA	NA	NA
TR877|c0_g1	-10.62609782	13.25247191	1.99E-27	5.08E-24	NA	NA	NA	NA	NA
